# Supplementary material for: Synergic Effect of Methyl-β-Cyclodextrin and Hydrophilic Polymers on Nepafenac Solubilization: Development of a 0.3% Ophthalmic Solution
Source: Molecules. 2025 Jul 23;30(15):3090. doi: 10.3390/molecules30153090 (PMC12348884; doi:10.3390/molecules30153090)
Supplement: Supplementary file 1 [file molecules-30-03090-s001.zip]

Archive with 1 entries (1 files):
- molecules-3745972-supplementary.pdf
